# Supplementary material for: Population-based identification and temporal trend of children with primary nephrotic syndrome: The Kaiser Permanente nephrotic syndrome study
Source: PLoS One. 2021 Oct 14;16(10):e0257674. doi: 10.1371/journal.pone.0257674 (PMC8516311; doi:10.1371/journal.pone.0257674)
Supplement: S1 Data — (XLSX) [file pone.0257674.s002.xlsx]

## Sheet: Baseline
etiology	age	sex	race	hispanic	household_education	household_income	hypertension	dyslipidemia	chronic_liver_disease	chronic_lung_disease	hyperthyroid	hypothyroid	cancer	serum_creatinine	serum_albumin	total_cholesterol	hemoglobin
2	16.1834	M	U	Y	1	0	0	0	0	0	0	0	0	.	.	99	.
1	16.2464	F	U	U	0	0	0	0	0	0	0	0	0	0.7	2.3	1	12.8
1	16.5175	F	A	U	0	0	1	0	0	0	0	0	0	.	.	99	.
2	17.514	M	O	U	1	0	0	0	0	1	0	0	0	3.7	2.4	1	14.4
2	17.3196	F	B	U	0	0	0	0	0	0	0	0	0	0.7	3.8	99	.
2	13.7851	F	B	U	0	0	0	0	0	0	0	0	0	.	.	99	12.7
2	14.7543	M	U	Y	0	0	0	0	0	0	0	0	0	0.5	4.4	1	14.2
2	17.7139	F	B	U	1	1	0	0	0	1	0	0	0	0.8	1.6	1	10.6
2	17.3634	M	O	U	0	0	0	0	0	1	0	0	0	0.7	2.6	99	13.4
2	16.679	M	A	U	0	0	0	0	0	0	0	0	0	0.8	4.2	99	15.3
3	17.7659	M	B	U	1	0	0	0	0	0	0	0	0	0.8	2	1	12.8
2	17.7522	F	A	U	0	0	0	0	0	0	0	0	0	.	.	99	.
1	14.7461	F	D	U	0	0	1	0	0	0	0	0	0	0.9	2.3	1	13.2
2	16.2081	F	D	U	0	0	0	0	0	0	0	0	0	4.7	3.7	99	9.4
3	16.9774	M	A	Y	1	0	0	0	0	0	0	0	0	0.5	2.5	1	14
1	10.5051	M	O	U	0	0	0	0	0	0	0	0	0	0.5	4.2	2	17.6
2	11.8275	M	A	Y	0	0	0	0	0	0	0	0	0	0.3	0.9	1	11
2	17.6099	F	O	Y	0	0	0	0	0	0	0	0	0	2.2	3.1	1	10.2
1	16.6598	F	A	U	1	0	0	0	0	0	0	1	0	0.5	3	1	13.6
1	15.1732	F	D	U	1	0	0	0	0	0	0	0	0	0.6	1.6	1	14
1	16.115	F	A	Y	0	0	0	0	0	0	0	0	0	0.4	2.7	99	11.9
1	12.6598	F	A	U	0	0	0	0	0	0	0	0	0	0.7	1.6	1	15
2	11.3155	M	U	Y	1	0	0	0	0	0	0	0	0	.	.	99	.
2	7.5291	F	A	U	0	0	0	0	0	0	0	0	0	0.5	.	99	10.9
1	6.924	F	B	U	0	0	0	0	0	0	0	0	0	.	.	99	12.8
1	17.1964	F	U	Y	1	0	1	0	0	1	0	0	0	1	3.2	3	13.1
2	11.2553	F	O	U	0	0	0	0	0	1	0	0	0	0.5	2.5	1	15
1	12.2026	M	D	U	0	1	0	0	0	0	0	0	0	0.9	1.9	3	13.6
1	12.5394	F	O	Y	0	0	0	0	0	0	0	0	0	0.7	1.7	1	12.9
3	15.9808	M	A	U	0	0	0	0	0	0	1	1	0	1.1	.	99	10.9
1	16.0383	M	B	U	0	1	0	0	0	0	0	0	0	1	.	99	14.7
1	14.141	F	O	U	1	1	0	0	0	1	0	0	0	0.64	4.5	1	14.4
1	17.7358	M	D	U	0	0	0	0	0	0	0	0	0	0.9	3.6	1	14.7
2	1.911	M	U	Y	0	0	0	0	0	0	0	0	0	0.3	2.1	1	13.7
1	6.7077	M	B	U	0	0	0	0	0	1	0	0	0	0.3	3.5	99	14.4
1	17.7823	M	A	U	0	1	0	0	0	0	0	0	0	.	.	99	.
2	0.7556	M	U	Y	1	0	0	0	0	0	0	0	0	0.3	3.8	2	12.9
1	3.1294	M	U	Y	0	0	0	0	0	0	0	0	0	0.4	1.9	1	12.9
1	6.8939	M	U	Y	0	0	0	0	0	1	0	0	0	0.4	2.2	1	12.8
1	2.0999	M	A	U	0	0	0	0	0	0	0	0	0	0.3	2.9	1	12.9
2	7.8193	M	U	Y	1	0	0	0	0	0	0	0	0	0.6	.	99	13.7
3	4.0411	F	O	U	0	0	0	0	0	0	0	0	0	0.8	5.3	3	13.1
2	11.5072	F	A	U	0	0	0	0	0	0	0	0	0	0.5	3.7	1	11.1
2	16.0602	M	B	U	0	0	0	0	0	0	0	0	0	1.2	1.6	99	15.3
3	12.3532	F	A	Y	1	0	0	0	0	0	0	0	0	0.44	2	1	14.4
1	2.6201	M	O	U	1	0	0	0	0	0	0	0	0	0.3	1.7	1	14.9
1	3.5756	F	O	U	1	0	0	0	0	1	0	0	0	0.4	1.6	99	11.3
3	2.1355	M	U	Y	0	0	0	0	0	0	0	0	0	0.4	1.9	1	12.6
2	12.9473	M	B	U	1	1	0	0	0	1	0	0	0	0.8	1.5	1	12.9
1	1.4155	M	D	Y	0	0	0	0	0	0	0	0	0	0.2	1.7	1	13.9
1	7.0664	M	O	U	0	0	0	0	0	1	0	0	0	0.4	1.7	1	15.4
1	7.4305	M	B	U	0	0	0	0	0	0	0	0	0	0.4	1.3	1	12.3
2	3.896	M	O	U	1	0	0	0	0	1	0	0	0	0.5	1.8	1	12.2
2	16.2765	F	A	U	0	0	0	0	0	0	0	0	0	4.6	1.8	1	11.1
1	8.0465	M	O	U	0	0	0	0	0	0	0	0	0	0.5	4.1	2	15.4
2	6.2834	M	B	U	0	0	0	0	0	0	0	0	0	.	.	99	.
1	6.2615	F	O	U	0	0	0	0	0	0	0	0	0	0.5	1.3	1	11.9
1	2.2122	F	U	Y	0	0	0	0	0	0	0	0	0	0.3	1.6	99	15.4
1	4.3669	F	U	U	1	0	0	0	0	0	0	0	0	0.2	4.8	3	13.9
2	7.7399	M	O	U	1	0	0	0	0	1	0	0	0	0.65	.	1	13.6
1	8.8323	M	D	U	1	0	0	0	0	1	0	0	0	0.41	2	1	13.4
1	2.0726	F	O	U	0	0	0	0	0	0	0	0	0	.	.	99	12.1
2	2.9459	F	A	U	0	0	0	0	0	0	0	0	0	0.3	3.2	99	13.3
1	3.2033	M	U	Y	1	0	0	0	0	0	0	0	0	0.4	1.5	1	13.3
1	3.6961	M	D	U	0	0	0	0	0	1	0	0	0	0.4	1.7	1	.
1	5.3717	M	A	U	0	0	0	0	0	1	0	0	0	0.3	1.5	1	12.8
1	11.332	F	O	U	0	0	0	0	0	0	0	0	0	0.65	1.5	1	12.8
1	4.8569	M	B	U	1	0	0	0	0	1	0	0	0	0.3	3.3	1	13.8
1	2.4011	F	U	Y	0	0	0	0	0	1	0	0	0	0.3	1.4	1	13.5
3	15.6742	F	U	Y	0	0	0	0	0	0	0	0	0	0.9	2.6	1	10.4
1	7.6468	M	D	U	0	0	0	0	0	0	0	0	0	0.5	1.6	1	14.2
2	11.6824	M	U	Y	1	0	0	0	0	0	0	0	0	0.4	3.2	1	15.9
1	1.8891	M	B	U	0	1	0	0	0	0	0	0	0	0.3	2	99	14.8
1	3.6331	M	A	U	0	0	0	0	0	1	0	0	0	0.4	3.8	99	13.2
2	10.2724	M	U	Y	0	0	0	0	0	0	0	0	0	6.39	3.9	1	15.3
1	2.4942	F	D	U	0	0	0	0	0	0	0	0	0	0.2	4.1	1	11.4
1	13.3963	F	A	U	0	0	0	0	0	0	0	0	0	.	.	99	.
1	7.1841	M	D	U	0	0	0	0	0	0	0	0	0	0.34	1.9	1	13.5
1	5.5168	F	O	U	0	0	0	0	0	1	0	0	0	0.36	2.2	1	12.8
1	3.729	M	O	U	0	0	0	0	0	1	0	0	0	0.4	1.8	1	15.1
1	3.833	M	O	Y	0	0	0	0	0	0	0	0	0	0.2	1.7	1	14.1
1	5.7988	M	D	U	0	0	0	0	0	0	0	0	0	0.38	1.4	1	13.7
1	2.2587	F	B	U	1	0	0	0	0	0	0	0	0	0.4	1.6	1	10.6
1	3.2252	M	O	U	0	0	0	0	0	0	0	0	0	0.2	1.3	1	11.2
1	2.3737	F	O	U	0	0	0	0	0	0	0	0	0	0.3	1.6	1	14.4
1	4.397	M	A	U	0	0	0	0	0	0	0	0	0	0.31	2.1	99	12.8
1	6.4422	M	A	U	0	0	0	0	0	0	0	0	0	0.5	2.3	1	13.3
1	3.7919	F	O	Y	0	0	0	0	0	1	0	0	0	0.3	1.1	99	13.5
1	3.3949	F	D	U	1	0	0	0	0	0	0	0	0	0.3	3.3	1	12.9
1	6.2779	M	D	U	0	0	0	0	0	0	0	0	0	.	.	99	.
1	16.6242	F	O	U	0	0	0	0	0	0	0	0	0	0.82	2.6	2	11.4
1	2.1793	M	O	Y	0	0	0	0	0	1	0	0	0	0.4	3.2	1	15.2
1	11.1869	M	U	Y	0	0	0	0	0	0	0	0	0	0.47	2.3	1	13.9
1	2.5407	M	A	U	0	0	0	0	0	0	0	0	0	0.3	1.5	99	11.8
1	3.4908	F	U	Y	1	1	0	0	0	0	0	0	0	0.3	3.4	99	13.8
1	15.7645	M	D	U	1	0	0	0	0	0	0	0	0	0.61	1.6	1	14.4
1	3.0445	F	O	U	0	0	0	0	0	0	0	0	0	0.4	2.8	99	12.6
1	1.1882	F	D	U	0	0	0	0	0	0	0	0	0	0.3	1.9	1	14.4
3	2.5681	M	U	U	0	0	0	0	0	1	0	0	0	0.3	2	99	13.1
2	2.1958	M	D	U	0	0	0	0	0	0	0	0	0	.	.	99	.
1	4.6927	M	A	Y	0	0	0	0	0	0	0	0	0	.	.	99	.
2	1.3908	M	O	U	1	1	0	0	0	0	0	0	0	0.2	1.7	99	11.6
1	12.7283	F	B	U	0	0	0	0	0	0	0	0	0	0.78	.	99	11.2
1	5.3443	F	A	U	0	0	0	0	0	0	0	0	0	0.4	1.5	99	13.9
1	17.3771	F	B	Y	1	1	0	0	0	1	0	0	0	0.6	3.9	1	13.6
2	9.4867	M	U	Y	0	0	0	0	0	0	0	0	0	0.7	4	3	11.8
1	3.3046	F	B	U	0	0	0	0	0	1	0	0	0	0.4	.	1	.
1	3.822	F	A	Y	1	1	0	0	0	0	0	0	0	0.2	1	1	13.5
1	2.1985	M	B	U	0	0	0	0	0	0	0	0	0	.	.	99	.
1	4.7529	M	U	Y	1	0	0	0	0	1	0	0	0	0.3	2.3	1	12.6
1	2.5736	M	U	Y	0	1	0	0	0	0	0	0	0	0.3	2.6	1	13.7
2	16.8816	F	U	Y	1	0	0	0	0	0	0	0	0	0.74	2.9	99	13.7
1	4.1862	M	A	U	0	0	0	0	0	0	0	0	0	0.3	1.7	1	11.4
1	2.7762	M	D	U	1	0	0	0	0	0	0	0	0	0.4	1.4	1	12.6
1	4.1424	F	A	U	0	0	0	0	0	0	0	0	0	0.4	4.1	99	13.1
1	3.4771	M	U	U	0	0	0	0	0	0	0	0	0	0.4	2.6	1	12.3
1	3.9398	M	U	U	0	0	0	0	0	1	0	0	0	0.3	1.9	2	11.6
1	4.2957	M	A	U	1	0	0	0	0	1	0	0	0	0.36	1.4	1	13.9
2	10.5544	F	A	U	0	0	1	0	0	0	0	0	0	0.5	4.2	3	13.1
1	6.2313	M	D	U	0	0	0	0	0	0	0	0	0	0.6	1.3	1	14.9
1	5.5633	M	U	Y	1	1	0	0	0	0	0	0	0	0.4	3.9	99	15
1	1.6674	M	D	U	0	0	0	0	0	0	0	0	0	0.31	1.5	1	12.9
1	3.6496	F	A	Y	1	0	0	0	0	1	0	1	0	0.38	4.4	1	14.4
1	4.4463	F	A	U	0	0	0	0	0	0	0	0	0	0.28	3.1	99	15.6
1	4.1369	M	A	U	0	1	0	0	0	0	0	0	0	0.29	1.5	1	14
2	4.063	M	A	U	0	0	0	0	0	0	0	0	0	0.37	2.5	99	11.6
1	2.089	F	D	U	0	0	0	0	0	0	0	0	0	0.2	1.6	1	12.8
1	8.7721	F	B	U	0	0	0	0	0	0	0	0	0	0.41	1.5	1	12.9
2	2.9432	M	A	U	0	0	0	0	0	0	0	0	0	0.3	2	99	13.3
1	5.5606	M	D	U	0	0	0	0	0	0	0	0	0	0.5	1.8	1	11.7
1	2.9706	M	D	U	1	1	0	0	0	0	0	0	0	0.4	2	1	14.4
1	6.5654	M	U	Y	1	1	0	0	0	1	0	0	0	.	.	99	13.5
1	5.514	M	D	U	0	0	0	0	0	0	0	0	0	0.44	.	99	13.5
1	6.7187	M	B	U	0	0	0	0	0	0	0	0	0	.	.	99	.
1	11.9124	M	D	U	1	0	0	0	0	0	0	0	0	.	.	99	.
1	7.0664	M	U	Y	1	0	0	0	0	1	0	0	0	0.39	.	99	.
1	2.6995	M	A	U	1	0	0	0	0	0	0	0	0	.	.	99	13.1
1	3.6715	M	D	U	1	0	0	0	0	0	0	0	0	.	.	99	.
1	5.7467	F	D	U	0	0	0	0	0	1	0	0	0	0.47	.	99	13.6
2	17.1472	F	U	Y	1	1	0	0	0	0	0	0	0	3.18	.	2	11.7
1	5.8782	F	U	Y	0	0	0	0	0	0	0	0	0	.	.	99	12.1
1	8.7885	F	U	Y	0	0	0	0	0	0	0	0	0	.	.	99	.
1	7.5072	F	A	U	0	0	1	0	1	0	0	0	0	0.81	4.8	99	10.6
1	11.4606	M	O	Y	0	0	0	0	0	1	0	0	0	.	.	99	.
1	9.4127	F	A	U	0	0	1	0	0	0	0	0	0	12.58	4	3	9.9
2	13.0376	M	U	Y	0	0	0	0	0	0	0	0	0	.	.	99	.
1	6.089	F	U	Y	1	1	0	0	0	0	0	0	0	.	.	99	12.5
1	2.6776	F	B	U	1	1	0	0	0	0	0	0	0	.	.	99	12.2
1	16.1177	M	D	Y	0	0	1	0	0	0	0	0	0	.	.	99	.
1	3.0198	F	U	Y	1	0	0	0	0	1	0	0	0	.	.	99	12.6
2	15.7974	M	U	Y	1	1	0	0	0	0	0	0	0	0.76	2.8	1	18.2
2	10.9076	F	B	U	0	0	0	0	0	1	0	0	0	.	.	99	12.3
1	5.3114	F	U	Y	0	0	0	0	0	1	0	0	0	0.28	.	99	13.1
1	8.3203	M	U	Y	1	0	0	0	0	0	0	0	0	0.56	.	99	12
1	13.7714	M	U	U	0	0	0	0	0	0	0	0	0	.	.	99	.
1	9.5825	M	D	U	0	0	0	0	0	0	0	0	0	.	.	3	15
1	9.0595	M	U	Y	1	1	0	0	0	0	0	0	0	0.55	4.3	3	11.5
1	7.0883	F	D	U	0	0	0	0	0	0	0	0	0	.	.	99	.
2	4.4901	M	O	Y	0	0	0	0	0	1	0	0	0	.	.	99	.
1	6.2286	F	U	Y	0	0	0	0	0	0	0	0	0	0.37	4.1	99	12.7
1	3.8741	M	A	Y	1	0	0	0	0	1	0	0	0	.	.	99	12.2
1	5.0349	F	A	Y	0	0	0	0	0	0	0	0	1	0.23	.	99	9.9
1	14.1602	F	A	U	0	0	0	0	0	0	0	0	0	.	.	99	.
1	7.6249	M	U	Y	1	1	0	0	0	0	0	0	0	.	.	99	.
1	15.5154	M	U	Y	1	1	0	0	0	0	0	0	0	.	.	99	.
1	6.6804	M	U	Y	1	1	0	0	0	0	0	0	0	.	.	99	.
1	11.2827	M	U	Y	0	0	0	0	0	0	0	0	0	.	.	99	.
1	9.9028	F	U	Y	1	0	0	0	0	0	0	0	0	0.47	4.3	99	13.9
1	8.668	M	A	U	0	0	0	0	0	0	0	0	0	.	.	99	.
2	7.9124	F	A	U	0	0	0	0	0	1	0	0	0	0.47	4	2	13.3
1	7.6249	M	A	U	0	0	0	0	0	0	0	0	0	0.39	2.2	1	13.3
2	5.963	M	A	U	0	0	0	0	0	0	0	0	0	0.33	4.2	99	11.5
1	15.1485	F	U	U	1	1	0	0	0	0	0	0	0	.	.	99	.
1	3.8522	F	U	Y	1	0	0	0	0	0	0	0	0	.	.	99	.
1	15.2498	M	D	U	0	0	0	0	0	0	0	0	0	0.77	2.6	1	15.3
1	16.7255	F	D	U	0	0	0	0	0	0	0	0	0	0.51	.	1	13.1
1	8.9391	F	A	U	0	0	0	0	0	0	0	0	0	.	.	99	.
1	4.1068	F	B	U	0	1	0	0	0	0	0	0	0	.	.	99	.
1	3.2033	M	U	Y	0	0	0	0	0	0	0	0	0	0.22	1.4	1	.

## Sheet: Rates
Year	Denominator	Overall NS	MCD
1996-1999	2684813	28	10
2000-2003	2901137	37	23
2004-2006	2177369	37	32
2007-2009	2181065	41	34
2010-2012	2227855	36	30

## Sheet: Adjusted Rates
	1996-1999		2000-2003		2004-2006		2007-2009		2010-2012
Category	Denominator	Primary NS	Denominator	Primary NS	Denominator	Primary NS	Denominator	Primary NS	Denominator	Primary NS
Age 0-5, male	411831	8	431300	9	321667	14	320722	13	342826	4
Age 0-5, female	393819	2	416422	8	308262	10	304299	7	325723	4
Age 6-11, male	476031	1	513808	6	369186	6	373471	10	381690	10
Age 6-11, female	455740	5	491866	0	354631	2	358948	4	365190	7
Age 12-17, male	482741	4	533477	7	420585	4	420030	0	413707	6
Age 12-17, female	464623	8	513614	7	402722	1	403307	7	398630	5

## Sheet: Stratified Rates
Overall NS by Sex
Year	Denominator (Male)	Overall NS (Male)	Denominator (Female)	Overall NS (Female)
1996-1999	1370603	13	1314182	15
2000-2003	1478585	22	1421902	15
2004-2006	1111438	24	1065615	13
2007-2009	1114223	23	1066554	18
2010-2012	1138223	20	1089543	16
Overall NS by Age category
Year	Denominator (0-5)	Overall NS (0-5)	Denominator (6-11)	Overall NS (6-11)	Denominator (12-17)	Overall NS (12-17)
1996-1999	805650	10	931771	6	947364	12
2000-2003	847722	17	1005674	6	1047091	14
2004-2006	629929	24	723817	8	823307	5
2007-2009	625021	20	732419	14	823337	7
2010-2012	668549	8	746880	17	812337	11
